# Supplementary material for: Global mitigation efforts cannot neglect emerging emitters
Source: Natl Sci Rev. 2022 Oct 19;9(12):nwac223. doi: 10.1093/nsr/nwac223 (PMC9757683; doi:10.1093/nsr/nwac223)
Supplement: nwac223_Supplemental_Files [file nwac223_supplemental_files.zip]

Archive with 3 entries (3 files):
- Supplemental_Information_2022Oct.docx
- Table_S1.xlsx
- Table_S2.xlsx
